# Supplementary material for: A Combination of Astragaloside IV and Hydroxysafflor Yellow A Attenuates Cerebral Ischemia-Reperfusion Injury via NF-κB/NLRP3/Caspase-1/GSDMD Pathway
Source: Brain Sci. 2024 Jul 31;14(8):781. doi: 10.3390/brainsci14080781 (PMC11487458; doi:10.3390/brainsci14080781)
Supplement: Supplementary file 1 [file brainsci-14-00781-s001.zip]

Archive with 1 entries (1 files):
- brainsci-3036036-supplementary.pdf
